# Supplementary material for: The ACE1 secondary metabolite gene cluster is a pathogenicity factor of wheat blast fungus
Source: Commun Biol. 2024 Jul 4;7:812. doi: 10.1038/s42003-024-06517-7 (PMC11224330; doi:10.1038/s42003-024-06517-7)
Supplement: Supplementary file 3 — Supplementary Data 1 [file 42003_2024_6517_MOESM3_ESM.xlsx]

## Sheet: Fig. 1d
Experiment	Strain_Name	Lesion_perc
Rep1	Br48	97.46
Rep1	Br48	100
Rep1	Br48	100
Rep1	Br48	100
Rep1	Br48	100
Rep1	Br48	100
Rep1	Br48	98.2
Rep1	Br48	72.79
Rep1	Br48	88.63
Rep1	54N1	67.8
Rep1	54N1	69.06
Rep1	54N1	60.95
Rep1	54N1	62.06
Rep1	54N1	53.48
Rep1	54N1	65.3
Rep1	54N1	67.82
Rep1	54N1	48.62
Rep1	54N1	61.89
Rep1	54N1comp#3	96.84
Rep1	54N1comp#3	96.11
Rep1	54N1comp#3	100
Rep1	54N1comp#3	84.25
Rep1	54N1comp#3	96.43
Rep1	54N1comp#3	95.26
Rep1	54N1comp#3	100
Rep1	54N1comp#3	70.19
Rep1	54N1comp#3	88.25
Rep1	54N1comp#35	70.33
Rep1	54N1comp#35	89.74
Rep1	54N1comp#35	81.89
Rep1	54N1comp#35	77.53
Rep1	54N1comp#35	93.04
Rep1	54N1comp#35	80.97
Rep1	54N1comp#35	70.66
Rep1	54N1comp#35	61.23
Rep1	54N1comp#35	89.31
Rep1	54N1emp#2	56.53
Rep1	54N1emp#2	74.94
Rep1	54N1emp#2	79.43
Rep1	54N1emp#2	72.18
Rep1	54N1emp#2	72.67
Rep1	54N1emp#2	52.74
Rep1	54N1emp#2	53.7
Rep1	54N1emp#2	77.71
Rep1	54N1emp#2	61.17
Rep2	Br48	91.25
Rep2	Br48	94.85
Rep2	Br48	97.02
Rep2	Br48	100
Rep2	Br48	100
Rep2	Br48	100
Rep2	Br48	100
Rep2	Br48	100
Rep2	Br48	93.43
Rep2	54N1	69.87
Rep2	54N1	59.35
Rep2	54N1	63.06
Rep2	54N1	63.41
Rep2	54N1	56.26
Rep2	54N1	51.58
Rep2	54N1	58.75
Rep2	54N1	51.95
Rep2	54N1	47.07
Rep2	54N1comp#3	100
Rep2	54N1comp#3	91.1
Rep2	54N1comp#3	97.61
Rep2	54N1comp#3	88.5
Rep2	54N1comp#3	95.3
Rep2	54N1comp#3	98.97
Rep2	54N1comp#3	96.8
Rep2	54N1comp#3	78.73
Rep2	54N1comp#3	95.75
Rep2	54N1comp#35	92.69
Rep2	54N1comp#35	93.2
Rep2	54N1comp#35	91.82
Rep2	54N1comp#35	91.05
Rep2	54N1comp#35	93.67
Rep2	54N1comp#35	96.81
Rep2	54N1comp#35	86.38
Rep2	54N1comp#35	93.85
Rep2	54N1comp#35	91.57
Rep2	54N1emp#2	56.5
Rep2	54N1emp#2	74.64
Rep2	54N1emp#2	61.63
Rep2	54N1emp#2	80.18
Rep2	54N1emp#2	63.6
Rep2	54N1emp#2	70.13
Rep2	54N1emp#2	61.06
Rep2	54N1emp#2	53.1
Rep2	54N1emp#2	64.8
Rep3	Br48	100
Rep3	Br48	100
Rep3	Br48	100
Rep3	Br48	100
Rep3	Br48	100
Rep3	Br48	100
Rep3	Br48	100
Rep3	Br48	100
Rep3	Br48	100
Rep3	54N1	60.9
Rep3	54N1	76.69
Rep3	54N1	79.38
Rep3	54N1	80.83
Rep3	54N1	78.99
Rep3	54N1	83.53
Rep3	54N1	72.1
Rep3	54N1	60.9
Rep3	54N1	71.7
Rep3	54N1comp#3	95.71
Rep3	54N1comp#3	73.02
Rep3	54N1comp#3	95.08
Rep3	54N1comp#3	87.06
Rep3	54N1comp#3	96.02
Rep3	54N1comp#3	95.29
Rep3	54N1comp#3	93.68
Rep3	54N1comp#3	96.77
Rep3	54N1comp#3	94.31
Rep3	54N1comp#35	92
Rep3	54N1comp#35	72.95
Rep3	54N1comp#35	95.19
Rep3	54N1comp#35	95.85
Rep3	54N1comp#35	98.09
Rep3	54N1comp#35	90.74
Rep3	54N1comp#35	71.96
Rep3	54N1comp#35	79.73
Rep3	54N1emp#2	74.75
Rep3	54N1emp#2	65.15
Rep3	54N1emp#2	74.42
Rep3	54N1emp#2	82.58
Rep3	54N1emp#2	76.57
Rep3	54N1emp#2	78.55
Rep3	54N1emp#2	53.12
Rep3	54N1emp#2	56.59
Rep3	54N1emp#2	66.54

## Sheet: Fig. 1e
Experiment	Strain_Name	Lesion_perc
Rep1	Br48	98.7895
Rep1	Br48	100
Rep1	Br48	100
Rep1	Br48	100
Rep1	Br48	71.2256
Rep1	Br48	100
Rep1	Br48dACE1#101	42.1854
Rep1	Br48dACE1#101	22.2432
Rep1	Br48dACE1#101	32.2791
Rep1	Br48dACE1#101	66.772
Rep1	Br48dACE1#101	23.1083
Rep1	Br48dACE1#101	60.0106
Rep1	Br48dACE1#112	36.7965
Rep1	Br48dACE1#112	23.2365
Rep1	Br48dACE1#112	57.2792
Rep1	Br48dACE1#112	71.22
Rep1	Br48dACE1#112	18.8759
Rep1	Br48dACE1#112	42.6652
Rep1	Br48dACE1#112comp#1	98.2543
Rep1	Br48dACE1#112comp#1	97.7623
Rep1	Br48dACE1#112comp#1	100
Rep1	Br48dACE1#112comp#1	100
Rep1	Br48dACE1#112comp#1	100
Rep1	Br48dACE1#112comp#1	100
Rep1	Br48dACE1#112comp#5	100
Rep1	Br48dACE1#112comp#5	100
Rep1	Br48dACE1#112comp#5	100
Rep1	Br48dACE1#112comp#5	100
Rep1	Br48dACE1#112comp#5	100
Rep1	Br48dACE1#112comp#5	100
Rep2	Br48	99.0184
Rep2	Br48	98.5501
Rep2	Br48	100
Rep2	Br48	100
Rep2	Br48	100
Rep2	Br48	100
Rep2	Br48dACE1#101	26.1623
Rep2	Br48dACE1#101	16.9934
Rep2	Br48dACE1#101	29.377
Rep2	Br48dACE1#101	13.4795
Rep2	Br48dACE1#101	25.1569
Rep2	Br48dACE1#101	33.6366
Rep2	Br48dACE1#112	28.9036
Rep2	Br48dACE1#112	18.3639
Rep2	Br48dACE1#112	22.6041
Rep2	Br48dACE1#112	22.0731
Rep2	Br48dACE1#112	26.4328
Rep2	Br48dACE1#112	9.03911
Rep2	Br48dACE1#112comp#1	96.5465
Rep2	Br48dACE1#112comp#1	97.0014
Rep2	Br48dACE1#112comp#1	56.9395
Rep2	Br48dACE1#112comp#1	60.6141
Rep2	Br48dACE1#112comp#1	77.0708
Rep2	Br48dACE1#112comp#1	82.1566
Rep2	Br48dACE1#112comp#5	77.9538
Rep2	Br48dACE1#112comp#5	93.7543
Rep2	Br48dACE1#112comp#5	85.6184
Rep2	Br48dACE1#112comp#5	54.981
Rep2	Br48dACE1#112comp#5	45.7091
Rep2	Br48dACE1#112comp#5	74.8097
Rep3	Br48	100
Rep3	Br48	100
Rep3	Br48	100
Rep3	Br48	100
Rep3	Br48	100
Rep3	Br48	100
Rep3	Br48dACE1#101	45.468
Rep3	Br48dACE1#101	29.9485
Rep3	Br48dACE1#101	41.8364
Rep3	Br48dACE1#101	53.0216
Rep3	Br48dACE1#101	36.9569
Rep3	Br48dACE1#101	36.5198
Rep3	Br48dACE1#112	50.2998
Rep3	Br48dACE1#112	36.0104
Rep3	Br48dACE1#112	49.4831
Rep3	Br48dACE1#112	63.2058
Rep3	Br48dACE1#112	40.8902
Rep3	Br48dACE1#112	41.9803
Rep3	Br48dACE1#112comp#1	95.2279
Rep3	Br48dACE1#112comp#1	94.5799
Rep3	Br48dACE1#112comp#1	92.7311
Rep3	Br48dACE1#112comp#1	72.2765
Rep3	Br48dACE1#112comp#1	100
Rep3	Br48dACE1#112comp#1	90.04
Rep3	Br48dACE1#112comp#5	97.3138
Rep3	Br48dACE1#112comp#5	100
Rep3	Br48dACE1#112comp#5	100
Rep3	Br48dACE1#112comp#5	100
Rep3	Br48dACE1#112comp#5	100
Rep3	Br48dACE1#112comp#5	100

## Sheet: Fig. 1f
Experiment	Strain_Name	Lesion_perc
Rep1	Br48	100
Rep1	Br48	100
Rep1	Br48	100
Rep1	Br48	100
Rep1	Br48	100
Rep1	Br48	100
Rep1	Br48dACE1#101	58.55
Rep1	Br48dACE1#101	56.42
Rep1	Br48dACE1#101	60.86
Rep1	Br48dACE1#101	46.92
Rep1	Br48dACE1#101	54.58
Rep1	Br48dACE1#101	61.28
Rep1	Br48dACE1#112	64.85
Rep1	Br48dACE1#112	59.48
Rep1	Br48dACE1#112	58.85
Rep1	Br48dACE1#112	61.8
Rep1	Br48dACE1#112	58.65
Rep1	Br48dACE1#112	83.51
Rep1	Br48dACE1#112comp#1	100
Rep1	Br48dACE1#112comp#1	100
Rep1	Br48dACE1#112comp#1	100
Rep1	Br48dACE1#112comp#1	100
Rep1	Br48dACE1#112comp#1	100
Rep1	Br48dACE1#112comp#1	100
Rep1	Br48dACE1#112comp#5	100
Rep1	Br48dACE1#112comp#5	100
Rep1	Br48dACE1#112comp#5	100
Rep1	Br48dACE1#112comp#5	100
Rep1	Br48dACE1#112comp#5	100
Rep1	Br48dACE1#112comp#5	100
Rep2	Br48	100
Rep2	Br48	100
Rep2	Br48	100
Rep2	Br48	100
Rep2	Br48	100
Rep2	Br48	100
Rep2	Br48dACE1#101	53.9
Rep2	Br48dACE1#101	48.16
Rep2	Br48dACE1#101	56.48
Rep2	Br48dACE1#101	61.02
Rep2	Br48dACE1#101	57.52
Rep2	Br48dACE1#101	51.36
Rep2	Br48dACE1#112	58.34
Rep2	Br48dACE1#112	35.78
Rep2	Br48dACE1#112	40.78
Rep2	Br48dACE1#112	53.83
Rep2	Br48dACE1#112	63.94
Rep2	Br48dACE1#112comp#1	100
Rep2	Br48dACE1#112comp#1	100
Rep2	Br48dACE1#112comp#1	100
Rep2	Br48dACE1#112comp#1	100
Rep2	Br48dACE1#112comp#1	100
Rep2	Br48dACE1#112comp#1	100
Rep2	Br48dACE1#112comp#5	100
Rep2	Br48dACE1#112comp#5	100
Rep2	Br48dACE1#112comp#5	100
Rep2	Br48dACE1#112comp#5	100
Rep2	Br48dACE1#112comp#5	100
Rep2	Br48dACE1#112comp#5	100
Rep3	Br48	100
Rep3	Br48	100
Rep3	Br48	100
Rep3	Br48	100
Rep3	Br48	100
Rep3	Br48	100
Rep3	Br48dACE1#101	56.44
Rep3	Br48dACE1#101	60.44
Rep3	Br48dACE1#101	63.76
Rep3	Br48dACE1#101	57.28
Rep3	Br48dACE1#101	53.69
Rep3	Br48dACE1#101	56.53
Rep3	Br48dACE1#112	64.7
Rep3	Br48dACE1#112	55.19
Rep3	Br48dACE1#112	54.76
Rep3	Br48dACE1#112	67.59
Rep3	Br48dACE1#112	55.21
Rep3	Br48dACE1#112	52.9
Rep3	Br48dACE1#112comp#1	100
Rep3	Br48dACE1#112comp#1	100
Rep3	Br48dACE1#112comp#1	100
Rep3	Br48dACE1#112comp#1	100
Rep3	Br48dACE1#112comp#1	100
Rep3	Br48dACE1#112comp#1	100
Rep3	Br48dACE1#112comp#5	100
Rep3	Br48dACE1#112comp#5	100
Rep3	Br48dACE1#112comp#5	100
Rep3	Br48dACE1#112comp#5	100
Rep3	Br48dACE1#112comp#5	100
Rep3	Br48dACE1#112comp#5	100

## Sheet: Fig. 2abc
Experiment	Strain_Name	InvRatio	PapillaRatio	IHratio_D3
Rep1	Br48	50.4348	24.3478	63.7931
Rep1	Br48	71.0526	11.4035	76.5432
Rep1	Br48	69.9029	12.6214	75
Rep1	Br48DACE1#101	11.2903	61.2903	71.4286
Rep1	Br48DACE1#101	17.3469	67.3469	64.7059
Rep1	Br48DACE1#101	14.7826	67.8261	41.1765
Rep1	Br48DACE1#112	15.4472	66.6667	57.8947
Rep1	Br48DACE1#112	8.84956	75.2212	50
Rep1	Br48DACE1#112	18.8679	63.2075	35
Rep1	Br48DACE1#112comp#1	70.4348	10.4348	61.7284
Rep1	Br48DACE1#112comp#1	63.2479	16.2393	78.3784
Rep1	Br48DACE1#112comp#1	67.619	16.1905	56.338
Rep1	Br48DACE1#112comp#5	85.9649	6.14035	65.3061
Rep1	Br48DACE1#112comp#5	87.8505	2.80374	56.383
Rep1	Br48DACE1#112comp#5	84.6154	4.2735	54.5455
Rep2	Br48	66.6667	10.6061	60.2273
Rep2	Br48	72.5	6.66667	70.1149
Rep2	Br48	63.9098	12.0301	63.5294
Rep2	Br48DACE1#101	2.7027	72.0721	100
Rep2	Br48DACE1#101	6.19469	76.1062	100
Rep2	Br48DACE1#101	0.970874	81.5534	0
Rep2	Br48DACE1#112	4.20168	67.2269	100
Rep2	Br48DACE1#112	6.54206	72.8972	42.8571
Rep2	Br48DACE1#112	5.45455	70	50
Rep2	Br48DACE1#112comp#1	50	25	70.3704
Rep2	Br48DACE1#112comp#1	37.7358	28.3019	62.5
Rep2	Br48DACE1#112comp#1	44.1176	20.5882	68.8889
Rep2	Br48DACE1#112comp#5	65.8537	15.4472	61.7284
Rep2	Br48DACE1#112comp#5	59.292	15.9292	83.5821
Rep2	Br48DACE1#112comp#5	64.6154	18.4615	58.3333
Rep3	Br48	65.873	9.52381	78.3133
Rep3	Br48	82.8571	6.66667	73.5632
Rep3	Br48	65.0407	12.1951	71.25
Rep3	Br48DACE1#101	8.69565	69.5652	80
Rep3	Br48DACE1#101	20.1681	63.8655	83.3333
Rep3	Br48DACE1#101	6.89655	73.2759	62.5
Rep3	Br48DACE1#112	20.3252	70.7317	76
Rep3	Br48DACE1#112	6.14035	71.0526	100
Rep3	Br48DACE1#112	10.3175	65.0794	92.3077
Rep3	Br48DACE1#112comp#1	38.6364	32.5758	64.7059
Rep3	Br48DACE1#112comp#1	40.1869	28.972	83.7209
Rep3	Br48DACE1#112comp#1	52.2523	20.7207	67.2414
Rep3	Br48DACE1#112comp#5	48.6239	22.9358	71.6981
Rep3	Br48DACE1#112comp#5	62.3762	10.8911	68.254
Rep3	Br48DACE1#112comp#5	55.6604	13.2075	84.7458

## Sheet: Fig. 5b
Experiment	Strain_Name	Lesion_perc
Rep1	Br48	100
Rep1	Br48	100
Rep1	Br48	100
Rep1	Br48	100
Rep1	Br48	100
Rep1	Br48	100
Rep1	Br48	100
Rep1	Br48	100
Rep1	Br48	100
Rep1	Br48dACE1#112	81.78
Rep1	Br48dACE1#112	48.71
Rep1	Br48dACE1#112	59.93
Rep1	Br48dACE1#112	85.56
Rep1	Br48dACE1#112	63.51
Rep1	Br48dACE1#112	66.74
Rep1	Br48dACE1#112	55.63
Rep1	Br48dACE1#112	51.73
Rep1	Br48dACE1#112	65.37
Rep1	Br48dACE1#112comp#G14	100
Rep1	Br48dACE1#112comp#G14	100
Rep1	Br48dACE1#112comp#G14	100
Rep1	Br48dACE1#112comp#G14	100
Rep1	Br48dACE1#112comp#G14	100
Rep1	Br48dACE1#112comp#G14	100
Rep1	Br48dACE1#112comp#G14	100
Rep1	Br48dACE1#112comp#G14	100
Rep1	Br48dACE1#112comp#G14	100
Rep1	Br48dACE1#112comp#G16	100
Rep1	Br48dACE1#112comp#G16	100
Rep1	Br48dACE1#112comp#G16	100
Rep1	Br48dACE1#112comp#G16	100
Rep1	Br48dACE1#112comp#G16	100
Rep1	Br48dACE1#112comp#G16	100
Rep1	Br48dACE1#112comp#G16	100
Rep1	Br48dACE1#112comp#G16	100
Rep1	Br48dACE1#112comp#M11	73.27
Rep1	Br48dACE1#112comp#M11	42.42
Rep1	Br48dACE1#112comp#M11	52.86
Rep1	Br48dACE1#112comp#M11	47.42
Rep1	Br48dACE1#112comp#M11	35.62
Rep1	Br48dACE1#112comp#M11	46.48
Rep1	Br48dACE1#112comp#M11	28.82
Rep1	Br48dACE1#112comp#M11	43.92
Rep1	Br48dACE1#112comp#M19	59.47
Rep1	Br48dACE1#112comp#M19	43.92
Rep1	Br48dACE1#112comp#M19	43.34
Rep1	Br48dACE1#112comp#M19	59.79
Rep1	Br48dACE1#112comp#M19	52.37
Rep1	Br48dACE1#112comp#M19	32.39
Rep1	Br48dACE1#112comp#M19	51.55
Rep1	Br48dACE1#112comp#M19	42.55
Rep1	Br48dACE1#112comp#M19	37.75
Rep2	Br48	100
Rep2	Br48	100
Rep2	Br48	100
Rep2	Br48	100
Rep2	Br48	100
Rep2	Br48	100
Rep2	Br48	80.12
Rep2	Br48	72.89
Rep2	Br48	76.33
Rep2	Br48dACE1#112	38.4
Rep2	Br48dACE1#112	28.73
Rep2	Br48dACE1#112	35.18
Rep2	Br48dACE1#112	18.18
Rep2	Br48dACE1#112	30.04
Rep2	Br48dACE1#112	25.4
Rep2	Br48dACE1#112	38.77
Rep2	Br48dACE1#112	37.8
Rep2	Br48dACE1#112	20.78
Rep2	Br48dACE1#112comp#G14	100
Rep2	Br48dACE1#112comp#G14	100
Rep2	Br48dACE1#112comp#G14	100
Rep2	Br48dACE1#112comp#G14	96.8
Rep2	Br48dACE1#112comp#G14	97.78
Rep2	Br48dACE1#112comp#G14	100
Rep2	Br48dACE1#112comp#G14	97.12
Rep2	Br48dACE1#112comp#G14	100
Rep2	Br48dACE1#112comp#G14	100
Rep2	Br48dACE1#112comp#G16	88.94
Rep2	Br48dACE1#112comp#G16	94.82
Rep2	Br48dACE1#112comp#G16	92.59
Rep2	Br48dACE1#112comp#G16	93.65
Rep2	Br48dACE1#112comp#G16	92.93
Rep2	Br48dACE1#112comp#G16	95.78
Rep2	Br48dACE1#112comp#G16	90.78
Rep2	Br48dACE1#112comp#G16	83.39
Rep2	Br48dACE1#112comp#G16	90.61
Rep2	Br48dACE1#112comp#M11	22.29
Rep2	Br48dACE1#112comp#M11	21.8
Rep2	Br48dACE1#112comp#M11	15.19
Rep2	Br48dACE1#112comp#M11	31.88
Rep2	Br48dACE1#112comp#M11	23.21
Rep2	Br48dACE1#112comp#M11	17.4
Rep2	Br48dACE1#112comp#M11	14.1
Rep2	Br48dACE1#112comp#M11	19.37
Rep2	Br48dACE1#112comp#M11	15.17
Rep2	Br48dACE1#112comp#M19	11.25
Rep2	Br48dACE1#112comp#M19	7.03
Rep2	Br48dACE1#112comp#M19	17.68
Rep2	Br48dACE1#112comp#M19	9.38
Rep2	Br48dACE1#112comp#M19	12.82
Rep2	Br48dACE1#112comp#M19	19.6
Rep2	Br48dACE1#112comp#M19	31.47
Rep2	Br48dACE1#112comp#M19	21.36
Rep2	Br48dACE1#112comp#M19	17.95
Rep3	Br48	85.73
Rep3	Br48	87.42
Rep3	Br48	90.91
Rep3	Br48	78.13
Rep3	Br48	100
Rep3	Br48	80.69
Rep3	Br48	51.54
Rep3	Br48	70.68
Rep3	Br48	76.43
Rep3	Br48dACE1#112	70.95
Rep3	Br48dACE1#112	50.21
Rep3	Br48dACE1#112	53.85
Rep3	Br48dACE1#112	28.09
Rep3	Br48dACE1#112	69.51
Rep3	Br48dACE1#112	55.48
Rep3	Br48dACE1#112	30.78
Rep3	Br48dACE1#112	65.34
Rep3	Br48dACE1#112	54.41
Rep3	Br48dACE1#112comp#G14	100
Rep3	Br48dACE1#112comp#G14	100
Rep3	Br48dACE1#112comp#G14	100
Rep3	Br48dACE1#112comp#G14	100
Rep3	Br48dACE1#112comp#G14	100
Rep3	Br48dACE1#112comp#G14	100
Rep3	Br48dACE1#112comp#G14	92.72
Rep3	Br48dACE1#112comp#G14	95.1
Rep3	Br48dACE1#112comp#G14	95.16
Rep3	Br48dACE1#112comp#G16	87.07
Rep3	Br48dACE1#112comp#G16	98.41
Rep3	Br48dACE1#112comp#G16	89.39
Rep3	Br48dACE1#112comp#G16	95.6
Rep3	Br48dACE1#112comp#G16	100
Rep3	Br48dACE1#112comp#G16	88.82
Rep3	Br48dACE1#112comp#G16	67.16
Rep3	Br48dACE1#112comp#G16	87.66
Rep3	Br48dACE1#112comp#G16	98.54
Rep3	Br48dACE1#112comp#M11	66.42
Rep3	Br48dACE1#112comp#M11	56.03
Rep3	Br48dACE1#112comp#M11	63.74
Rep3	Br48dACE1#112comp#M11	61.41
Rep3	Br48dACE1#112comp#M11	71.73
Rep3	Br48dACE1#112comp#M11	60.45
Rep3	Br48dACE1#112comp#M11	54.29
Rep3	Br48dACE1#112comp#M11	61.51
Rep3	Br48dACE1#112comp#M11	51.76
Rep3	Br48dACE1#112comp#M19	65.04
Rep3	Br48dACE1#112comp#M19	61.87
Rep3	Br48dACE1#112comp#M19	57.42
Rep3	Br48dACE1#112comp#M19	70.49
Rep3	Br48dACE1#112comp#M19	38.05
Rep3	Br48dACE1#112comp#M19	46.8
Rep3	Br48dACE1#112comp#M19	44.06
Rep3	Br48dACE1#112comp#M19	48.56
Rep3	Br48dACE1#112comp#M19	62.49

## Sheet: Supplementary Fig. 3a
Experiment	Strain_Name	Lesion_perc
Rep1	Br48	100
Rep1	Br48	100
Rep1	Br48dACE1#101	80.2772
Rep1	Br48dACE1#101	92.8154
Rep1	Br48dACE1#101	61.5718
Rep1	Br48dACE1#101	55.7576
Rep1	Br48dACE1#112	71.1684
Rep1	Br48dACE1#112	76.9551
Rep1	Br48dACE1#112	26.876
Rep1	Br48dACE1#112	32.6759
Rep1	Br48dACE1#112comp#1	100
Rep1	Br48dACE1#112comp#1	93.2828
Rep1	Br48dACE1#112comp#1	100
Rep1	Br48dACE1#112comp#1	48.9672
Rep1	Br48dACE1#112comp#5	94.7481
Rep1	Br48dACE1#112comp#5	91.0198
Rep1	Br48dACE1#112comp#5	87.8446
Rep1	Br48dACE1#112comp#5	100
Rep1	Br48dACE1#112comp#5	100
Rep1	Br48	97.8661
Rep1	Br48	95.2381
Rep1	Br48	98.583
Rep1	Br48	99.0666
Rep1	Br48dACE1#101	30.1333
Rep1	Br48dACE1#101	62.11
Rep1	Br48dACE1#101	79.8977
Rep1	Br48dACE1#101	48.7156
Rep1	Br48dACE1#101	19.4821
Rep1	Br48dACE1#101	13.011
Rep1	Br48dACE1#112	73.0022
Rep1	Br48dACE1#112	32.1526
Rep1	Br48dACE1#112	83.1169
Rep1	Br48dACE1#112	10.3643
Rep1	Br48dACE1#112	69.5714
Rep1	Br48dACE1#112	80.7184
Rep1	Br48dACE1#112comp#1	100
Rep1	Br48dACE1#112comp#1	93.6455
Rep1	Br48dACE1#112comp#1	96.0337
Rep1	Br48dACE1#112comp#1	97.0027
Rep1	Br48dACE1#112comp#1	98.6228
Rep1	Br48dACE1#112comp#5	100
Rep1	Br48dACE1#112comp#5	94.3355
Rep1	Br48dACE1#112comp#5	94.4444
Rep1	Br48dACE1#112comp#5	100
Rep1	Br48dACE1#112comp#5	91.0596
Rep1	Br48dACE1#112comp#5	100
Rep2	Br48	91.0811
Rep2	Br48	100
Rep2	Br48	95.8092
Rep2	Br48	100
Rep2	Br48	93.4092
Rep2	Br48dACE1#101	71.0009
Rep2	Br48dACE1#101	30.1538
Rep2	Br48dACE1#101	15.4568
Rep2	Br48dACE1#101	62.629
Rep2	Br48dACE1#101	20.1328
Rep2	Br48dACE1#112	82.4899
Rep2	Br48dACE1#112	61.7091
Rep2	Br48dACE1#112	95.4995
Rep2	Br48dACE1#112	8.76984
Rep2	Br48dACE1#112	23.948
Rep2	Br48dACE1#112comp#1	94.362
Rep2	Br48dACE1#112comp#1	100
Rep2	Br48dACE1#112comp#1	100
Rep2	Br48dACE1#112comp#1	92.6945
Rep2	Br48dACE1#112comp#1	94.9239
Rep2	Br48dACE1#112comp#5	93.0233
Rep2	Br48dACE1#112comp#5	100
Rep2	Br48dACE1#112comp#5	87.4113
Rep2	Br48dACE1#112comp#5	100
Rep2	Br48dACE1#112comp#5	100
Rep2	Br48	95.2632
Rep2	Br48	98.4204
Rep2	Br48	81.5068
Rep2	Br48	100
Rep2	Br48	92.8839
Rep2	Br48	99.3744
Rep2	Br48dACE1#101	29.6547
Rep2	Br48dACE1#101	30.7278
Rep2	Br48dACE1#101	71.828
Rep2	Br48dACE1#101	70.7454
Rep2	Br48dACE1#101	26.3191
Rep2	Br48dACE1#101	62.3917
Rep2	Br48dACE1#101	73.8502
Rep2	Br48dACE1#112	79.3103
Rep2	Br48dACE1#112	94.5666
Rep2	Br48dACE1#112	70.2847
Rep2	Br48dACE1#112	50.1071
Rep2	Br48dACE1#112	50.0363
Rep2	Br48dACE1#112comp#1	100
Rep2	Br48dACE1#112comp#1	84.8168
Rep2	Br48dACE1#112comp#1	98.429
Rep2	Br48dACE1#112comp#5	92.9779
Rep2	Br48dACE1#112comp#5	97.5054
Rep2	Br48dACE1#112comp#5	100
Rep2	Br48dACE1#112comp#5	88.7622
Rep2	Br48dACE1#112comp#5	92.5337
Rep2	Br48dACE1#112comp#5	96.0598
Rep3	Br48	95.1909
Rep3	Br48	94.9352
Rep3	Br48	100
Rep3	Br48	98.0896
Rep3	Br48	98.351
Rep3	Br48	100
Rep3	Br48	97.2557
Rep3	Br48	94.9415
Rep3	Br48	94.8945
Rep3	Br48dACE1#101	76.0401
Rep3	Br48dACE1#101	87.7612
Rep3	Br48dACE1#101	68.4958
Rep3	Br48dACE1#101	74.0372
Rep3	Br48dACE1#101	55.2531
Rep3	Br48dACE1#101	34.2989
Rep3	Br48dACE1#101	68.4783
Rep3	Br48dACE1#101	43.6823
Rep3	Br48dACE1#101	81.6805
Rep3	Br48dACE1#112	47.0828
Rep3	Br48dACE1#112	86.6837
Rep3	Br48dACE1#112	72.4949
Rep3	Br48dACE1#112	84.7703
Rep3	Br48dACE1#112	85.9333
Rep3	Br48dACE1#112	77.6011
Rep3	Br48dACE1#112	72.7367
Rep3	Br48dACE1#112	66.7038
Rep3	Br48dACE1#112	75.1797
Rep3	Br48dACE1#112comp#1	100
Rep3	Br48dACE1#112comp#1	85.7605
Rep3	Br48dACE1#112comp#1	97.3221
Rep3	Br48dACE1#112comp#1	92.5891
Rep3	Br48dACE1#112comp#1	91.4089
Rep3	Br48dACE1#112comp#1	100
Rep3	Br48dACE1#112comp#1	93.4734
Rep3	Br48dACE1#112comp#1	100
Rep3	Br48dACE1#112comp#1	95.1825
Rep3	Br48dACE1#112comp#5	100
Rep3	Br48dACE1#112comp#5	94.1948
Rep3	Br48dACE1#112comp#5	96.3415
Rep3	Br48dACE1#112comp#5	96.225
Rep3	Br48dACE1#112comp#5	97.0563
Rep3	Br48dACE1#112comp#5	94.3268
Rep3	Br48dACE1#112comp#5	91.439
Rep3	Br48dACE1#112comp#5	88.3488
Rep3	Br48	100
Rep3	Br48	99.1613
Rep3	Br48	100
Rep3	Br48	97.249
Rep3	Br48	100
Rep3	Br48	96.0355
Rep3	Br48dACE1#101	24.9489
Rep3	Br48dACE1#101	95.4482
Rep3	Br48dACE1#101	79.3081
Rep3	Br48dACE1#101	91.6171
Rep3	Br48dACE1#101	58.7474
Rep3	Br48dACE1#101	83.8729
Rep3	Br48dACE1#101	85.1156
Rep3	Br48dACE1#112	42.6705
Rep3	Br48dACE1#112	75.2657
Rep3	Br48dACE1#112	86.8035
Rep3	Br48dACE1#112	67.652
Rep3	Br48dACE1#112	31.3811
Rep3	Br48dACE1#112	91.7763
Rep3	Br48dACE1#112	93.9785
Rep3	Br48dACE1#112comp#1	100
Rep3	Br48dACE1#112comp#1	91.4314
Rep3	Br48dACE1#112comp#1	95.0133
Rep3	Br48dACE1#112comp#1	95.8769
Rep3	Br48dACE1#112comp#1	86.8536
Rep3	Br48dACE1#112comp#1	93.5039
Rep3	Br48dACE1#112comp#1	89.6868
Rep3	Br48dACE1#112comp#1	88.3117
Rep3	Br48dACE1#112comp#5	98.8542
Rep3	Br48dACE1#112comp#5	100
Rep3	Br48dACE1#112comp#5	92.4528
Rep3	Br48dACE1#112comp#5	93.8747
Rep3	Br48dACE1#112comp#5	94.2711
Rep3	Br48dACE1#112comp#5	97.913
Rep3	Br48dACE1#112comp#5	98.8423
Rep3	Br48dACE1#112comp#5	92.2861

## Sheet: Supplementary Fig. 3b
Experiment	Strain_Name	Lesion_perc
Rep1	Br48	94.8595
Rep1	Br48	91.8543
Rep1	Br48	96.6785
Rep1	Br48	94.1154
Rep1	Br48	91.8232
Rep1	Br48	97.8628
Rep1	Br48	99.3902
Rep1	Br48dACE1#101	34.317
Rep1	Br48dACE1#101	71.0278
Rep1	Br48dACE1#101	78.1853
Rep1	Br48dACE1#101	41.1078
Rep1	Br48dACE1#101	68.9128
Rep1	Br48dACE1#101	41.1506
Rep1	Br48dACE1#101	30.5675
Rep1	Br48dACE1#101	71.9879
Rep1	Br48dACE1#112	47.0681
Rep1	Br48dACE1#112	47.1424
Rep1	Br48dACE1#112	21.603
Rep1	Br48dACE1#112	31.6031
Rep1	Br48dACE1#112	38.3749
Rep1	Br48dACE1#112	33.9773
Rep1	Br48dACE1#112	33.9672
Rep1	Br48dACE1#112	38.6154
Rep1	Br48dACE1#112comp#1	83.4414
Rep1	Br48dACE1#112comp#1	86.4248
Rep1	Br48dACE1#112comp#1	85.388
Rep1	Br48dACE1#112comp#1	79.0235
Rep1	Br48dACE1#112comp#1	89.7252
Rep1	Br48dACE1#112comp#1	79.7216
Rep1	Br48dACE1#112comp#5	93.7014
Rep1	Br48dACE1#112comp#5	91.4135
Rep1	Br48dACE1#112comp#5	89.5803
Rep1	Br48dACE1#112comp#5	93.857
Rep1	Br48dACE1#112comp#5	97.561
Rep1	Br48dACE1#112comp#5	92.537
Rep1	Br48	100
Rep1	Br48	96.1905
Rep1	Br48	98.9965
Rep1	Br48	100
Rep1	Br48	98.1871
Rep1	Br48	98.2717
Rep1	Br48	100
Rep1	Br48	98.8017
Rep1	Br48	91.9516
Rep1	Br48dACE1#101	43.9841
Rep1	Br48dACE1#101	48.2837
Rep1	Br48dACE1#101	33.7109
Rep1	Br48dACE1#101	36.7084
Rep1	Br48dACE1#101	32.2919
Rep1	Br48dACE1#101	57.043
Rep1	Br48dACE1#101	41.9611
Rep1	Br48dACE1#101	73.7924
Rep1	Br48dACE1#112	35.3217
Rep1	Br48dACE1#112	36.2724
Rep1	Br48dACE1#112	37.2034
Rep1	Br48dACE1#112	72.2653
Rep1	Br48dACE1#112	45.0344
Rep1	Br48dACE1#112	52.1182
Rep1	Br48dACE1#112	45.2412
Rep1	Br48dACE1#112	49.1594
Rep1	Br48dACE1#112	44.656
Rep1	Br48dACE1#112comp#1	89.5217
Rep1	Br48dACE1#112comp#1	97.8958
Rep1	Br48dACE1#112comp#1	93.2672
Rep1	Br48dACE1#112comp#1	90.7921
Rep1	Br48dACE1#112comp#1	99.5119
Rep1	Br48dACE1#112comp#5	99.3153
Rep1	Br48dACE1#112comp#5	98.2789
Rep1	Br48dACE1#112comp#5	97.3201
Rep1	Br48dACE1#112comp#5	96.6177
Rep1	Br48dACE1#112comp#5	97.4033
Rep1	Br48dACE1#112comp#5	96.9072
Rep1	Br48dACE1#112comp#5	96.2193
Rep1	Br48dACE1#112comp#5	100
Rep2	Br48	92.4849
Rep2	Br48	100
Rep2	Br48	94.4596
Rep2	Br48	100
Rep2	Br48	94.6214
Rep2	Br48	91.94
Rep2	Br48dACE1#101	42.1693
Rep2	Br48dACE1#101	38.0739
Rep2	Br48dACE1#101	36.2982
Rep2	Br48dACE1#101	39.5182
Rep2	Br48dACE1#101	28.3786
Rep2	Br48dACE1#101	28.3931
Rep2	Br48dACE1#112	45.8628
Rep2	Br48dACE1#112	72.9068
Rep2	Br48dACE1#112	70.8047
Rep2	Br48dACE1#112	69.2154
Rep2	Br48dACE1#112	39.4617
Rep2	Br48dACE1#112comp#1	86.7289
Rep2	Br48dACE1#112comp#1	90.6189
Rep2	Br48dACE1#112comp#1	87.4737
Rep2	Br48dACE1#112comp#1	91.0331
Rep2	Br48dACE1#112comp#1	96.1091
Rep2	Br48dACE1#112comp#1	100
Rep2	Br48dACE1#112comp#5	97.5341
Rep2	Br48dACE1#112comp#5	97.9639
Rep2	Br48dACE1#112comp#5	99.206
Rep2	Br48dACE1#112comp#5	94.2851
Rep2	Br48dACE1#112comp#5	92.0856
Rep2	Br48dACE1#112comp#5	94.6025
Rep2	Br48dACE1#112comp#5	94.9041
Rep2	Br48dACE1#112comp#5	88.1947
Rep2	Br48	98.9633
Rep2	Br48	95.0102
Rep2	Br48	96.0878
Rep2	Br48	93.7114
Rep2	Br48	95.1061
Rep2	Br48	96.9345
Rep2	Br48	100
Rep2	Br48	96.5465
Rep2	Br48dACE1#101	52.6077
Rep2	Br48dACE1#101	61.7634
Rep2	Br48dACE1#101	49.1883
Rep2	Br48dACE1#101	68.0028
Rep2	Br48dACE1#101	65.6085
Rep2	Br48dACE1#101	63.6612
Rep2	Br48dACE1#101	37.0893
Rep2	Br48dACE1#112	46.5971
Rep2	Br48dACE1#112	75.0623
Rep2	Br48dACE1#112	53.2611
Rep2	Br48dACE1#112	50.3002
Rep2	Br48dACE1#112	43.2738
Rep2	Br48dACE1#112	61.5426
Rep2	Br48dACE1#112	45.3474
Rep2	Br48dACE1#112comp#1	93.2921
Rep2	Br48dACE1#112comp#1	97.7585
Rep2	Br48dACE1#112comp#1	96.8717
Rep2	Br48dACE1#112comp#1	92.0107
Rep2	Br48dACE1#112comp#1	100
Rep2	Br48dACE1#112comp#1	97.81
Rep2	Br48dACE1#112comp#5	99.2294
Rep2	Br48dACE1#112comp#5	100
Rep2	Br48dACE1#112comp#5	98.9531
Rep2	Br48dACE1#112comp#5	96.1475
Rep2	Br48dACE1#112comp#5	91.3418
Rep2	Br48dACE1#112comp#5	100
Rep3	Br48	89.7859
Rep3	Br48	95.2188
Rep3	Br48	98.046
Rep3	Br48	92.6606
Rep3	Br48	96.0651
Rep3	Br48	97.787
Rep3	Br48	94.4384
Rep3	Br48	87.5055
Rep3	Br48	92.8321
Rep3	Br48dACE1#101	54.6248
Rep3	Br48dACE1#101	69.8511
Rep3	Br48dACE1#101	65.7184
Rep3	Br48dACE1#101	71.3586
Rep3	Br48dACE1#101	70.5882
Rep3	Br48dACE1#101	64.6477
Rep3	Br48dACE1#101	67.1649
Rep3	Br48dACE1#101	62.4409
Rep3	Br48dACE1#112	52.6836
Rep3	Br48dACE1#112	62.9973
Rep3	Br48dACE1#112	52.1097
Rep3	Br48dACE1#112	47.4316
Rep3	Br48dACE1#112	47.0825
Rep3	Br48dACE1#112comp#1	80.0428
Rep3	Br48dACE1#112comp#1	93.1969
Rep3	Br48dACE1#112comp#1	93.7406
Rep3	Br48dACE1#112comp#1	78.3789
Rep3	Br48dACE1#112comp#1	92.5661
Rep3	Br48dACE1#112comp#1	83.2296
Rep3	Br48dACE1#112comp#1	88.6604
Rep3	Br48dACE1#112comp#5	86.978
Rep3	Br48dACE1#112comp#5	66.922
Rep3	Br48dACE1#112comp#5	90.1702
Rep3	Br48dACE1#112comp#5	85.8371
Rep3	Br48dACE1#112comp#5	83.61
Rep3	Br48dACE1#112comp#5	92.7009
Rep3	Br48dACE1#112comp#5	81.5923
Rep3	Br48	85.0582
Rep3	Br48	81.7861
Rep3	Br48	96.2643
Rep3	Br48	94.4186
Rep3	Br48	85.4978
Rep3	Br48	75
Rep3	Br48dACE1#101	68.069
Rep3	Br48dACE1#101	74.4972
Rep3	Br48dACE1#101	76.8625
Rep3	Br48dACE1#101	75.9357
Rep3	Br48dACE1#101	56.7102
Rep3	Br48dACE1#101	70.9408
Rep3	Br48dACE1#101	73.8859
Rep3	Br48dACE1#101	59.2538
Rep3	Br48dACE1#112	71.2168
Rep3	Br48dACE1#112	68.1773
Rep3	Br48dACE1#112	76.9739
Rep3	Br48dACE1#112	58.0089
Rep3	Br48dACE1#112	52.4083
Rep3	Br48dACE1#112	60.9276
Rep3	Br48dACE1#112	65.4185
Rep3	Br48dACE1#112	44.14
Rep3	Br48dACE1#112	48.2523
Rep3	Br48dACE1#112comp#1	89.0967
Rep3	Br48dACE1#112comp#1	91.6022
Rep3	Br48dACE1#112comp#1	95
Rep3	Br48dACE1#112comp#1	90.2056
Rep3	Br48dACE1#112comp#1	90.9239
Rep3	Br48dACE1#112comp#1	91.7777
Rep3	Br48dACE1#112comp#1	73.3127
Rep3	Br48dACE1#112comp#5	85.8532
Rep3	Br48dACE1#112comp#5	90.297
Rep3	Br48dACE1#112comp#5	81.4711
Rep3	Br48dACE1#112comp#5	81.2995
Rep3	Br48dACE1#112comp#5	92.9801
Rep3	Br48dACE1#112comp#5	91.5678
Rep3	Br48dACE1#112comp#5	87.574
Rep3	Br48dACE1#112comp#5	87.4886

## Sheet: Supplementary Fig. 4b
Experiment	Strain_Name	Lesion_perc
Rep1	Br48	95.66
Rep1	Br48	93.21
Rep1	Br48	95.82
Rep1	Br48	100
Rep1	Br48	100
Rep1	Br48	100
Rep1	Br48	100
Rep1	Br48	100
Rep1	Br48	94.6
Rep1	Br48dACE1#112	31.07
Rep1	Br48dACE1#112	41.49
Rep1	Br48dACE1#112	28.9
Rep1	Br48dACE1#112	30.78
Rep1	Br48dACE1#112	22.83
Rep1	Br48dACE1#112	32.77
Rep1	Br48dACE1#112	29.07
Rep1	Br48dACE1#112	17.39
Rep1	Br48dSYN2#1.101	45.7
Rep1	Br48dSYN2#1.101	43.56
Rep1	Br48dSYN2#1.101	49.47
Rep1	Br48dSYN2#1.101	57.91
Rep1	Br48dSYN2#1.101	69.35
Rep1	Br48dSYN2#1.101	67.09
Rep1	Br48dSYN2#1.101	82.24
Rep1	Br48dSYN2#1.101	61.97
Rep1	Br48dSYN2#1.101	50.9
Rep1	Br48dSYN2#4.105	35.64
Rep1	Br48dSYN2#4.105	44.12
Rep1	Br48dSYN2#4.105	55.4
Rep1	Br48dSYN2#4.105	50.54
Rep1	Br48dSYN2#4.105	36.01
Rep1	Br48dSYN2#4.105	54.68
Rep1	Br48dSYN2#4.105	54.72
Rep1	Br48dSYN2#4.105	49.19
Rep1	Br48dSYN2#1.101comp#23	97.22
Rep1	Br48dSYN2#1.101comp#23	94.99
Rep1	Br48dSYN2#1.101comp#23	96.1
Rep1	Br48dSYN2#1.101comp#23	97.39
Rep1	Br48dSYN2#1.101comp#23	100
Rep1	Br48dSYN2#1.101comp#23	100
Rep1	Br48dSYN2#1.101comp#23	96.21
Rep1	Br48dSYN2#1.101comp#23	100
Rep1	Br48dSYN2#1.101comp#69	100
Rep1	Br48dSYN2#1.101comp#69	100
Rep1	Br48dSYN2#1.101comp#69	100
Rep1	Br48dSYN2#1.101comp#69	100
Rep1	Br48dSYN2#1.101comp#69	100
Rep1	Br48dSYN2#1.101comp#69	100
Rep1	Br48dSYN2#1.101comp#69	100
Rep1	Br48dSYN2#1.101comp#69	100
Rep1	Br48dSYN2#1.101comp#69	100
Rep2	Br48	100
Rep2	Br48	100
Rep2	Br48	100
Rep2	Br48	100
Rep2	Br48	100
Rep2	Br48	92.32
Rep2	Br48	100
Rep2	Br48	100
Rep2	Br48dACE1#112	51.29
Rep2	Br48dACE1#112	48.94
Rep2	Br48dACE1#112	49.01
Rep2	Br48dACE1#112	33.95
Rep2	Br48dACE1#112	57.35
Rep2	Br48dACE1#112	37.16
Rep2	Br48dACE1#112	35.24
Rep2	Br48dACE1#112	40.82
Rep2	Br48dACE1#112	55.91
Rep2	Br48dSYN2#1.101	60.32
Rep2	Br48dSYN2#1.101	82.67
Rep2	Br48dSYN2#1.101	61.06
Rep2	Br48dSYN2#1.101	85.76
Rep2	Br48dSYN2#1.101	49.18
Rep2	Br48dSYN2#1.101	76.64
Rep2	Br48dSYN2#1.101	71.15
Rep2	Br48dSYN2#1.101	91.02
Rep2	Br48dSYN2#1.101	82.35
Rep2	Br48dSYN2#4.105	59.3
Rep2	Br48dSYN2#4.105	44.34
Rep2	Br48dSYN2#4.105	71.59
Rep2	Br48dSYN2#4.105	70.48
Rep2	Br48dSYN2#4.105	44.79
Rep2	Br48dSYN2#4.105	63.64
Rep2	Br48dSYN2#4.105	55.73
Rep2	Br48dSYN2#4.105	84.08
Rep2	Br48dSYN2#1.101comp#23	100
Rep2	Br48dSYN2#1.101comp#23	100
Rep2	Br48dSYN2#1.101comp#23	100
Rep2	Br48dSYN2#1.101comp#23	100
Rep2	Br48dSYN2#1.101comp#23	100
Rep2	Br48dSYN2#1.101comp#23	100
Rep2	Br48dSYN2#1.101comp#23	100
Rep2	Br48dSYN2#1.101comp#23	88.95
Rep2	Br48dSYN2#1.101comp#23	100
Rep2	Br48dSYN2#1.101comp#69	100
Rep2	Br48dSYN2#1.101comp#69	100
Rep2	Br48dSYN2#1.101comp#69	100
Rep2	Br48dSYN2#1.101comp#69	100
Rep2	Br48dSYN2#1.101comp#69	100
Rep2	Br48dSYN2#1.101comp#69	100
Rep2	Br48dSYN2#1.101comp#69	100
Rep2	Br48dSYN2#1.101comp#69	100
Rep2	Br48dSYN2#1.101comp#69	100
Rep3	Br48	100
Rep3	Br48	100
Rep3	Br48	100
Rep3	Br48	100
Rep3	Br48	100
Rep3	Br48	100
Rep3	Br48	100
Rep3	Br48	100
Rep3	Br48dSYN2#1.101	82.98
Rep3	Br48dSYN2#1.101	48.21
Rep3	Br48dSYN2#1.101	63.81
Rep3	Br48dSYN2#1.101	54.6
Rep3	Br48dSYN2#1.101	54.87
Rep3	Br48dSYN2#1.101	72.12
Rep3	Br48dSYN2#1.101	32.64
Rep3	Br48dSYN2#1.101	58.69
Rep3	Br48dSYN2#1.101	77.01
Rep3	Br48dSYN2#4.105	87.24
Rep3	Br48dSYN2#4.105	81.85
Rep3	Br48dSYN2#4.105	91.57
Rep3	Br48dSYN2#4.105	74.21
Rep3	Br48dSYN2#4.105	67.7
Rep3	Br48dSYN2#4.105	89.27
Rep3	Br48dSYN2#4.105	77.31
Rep3	Br48dSYN2#4.105	78.11
Rep3	Br48dSYN2#4.105	83.44
Rep3	Br48dSYN2#1.101comp#23	100
Rep3	Br48dSYN2#1.101comp#23	100
Rep3	Br48dSYN2#1.101comp#23	100
Rep3	Br48dSYN2#1.101comp#23	100
Rep3	Br48dSYN2#1.101comp#23	100
Rep3	Br48dSYN2#1.101comp#23	100
Rep3	Br48dSYN2#1.101comp#23	100
Rep3	Br48dSYN2#1.101comp#23	100
Rep3	Br48dSYN2#1.101comp#23	100
Rep3	Br48dSYN2#1.101comp#69	100
Rep3	Br48dSYN2#1.101comp#69	100
Rep3	Br48dSYN2#1.101comp#69	100
Rep3	Br48dSYN2#1.101comp#69	100
Rep3	Br48dSYN2#1.101comp#69	100
Rep3	Br48dSYN2#1.101comp#69	93.83
Rep3	Br48dSYN2#1.101comp#69	91.62
Rep3	Br48dSYN2#1.101comp#69	86.93
Rep3	Br48dSYN2#1.101comp#69	100
Rep3	Br48dACE1#112	50.39
Rep3	Br48dACE1#112	50.97
Rep3	Br48dACE1#112	41.29
Rep3	Br48dACE1#112	41.12
Rep3	Br48dACE1#112	56.93
Rep3	Br48dACE1#112	57.8

## Sheet: Supplementary Fig. 4c
Experiment	Strain_Name	Lesion_perc
Rep1	Br48	88.66
Rep1	Br48	93.91
Rep1	Br48	94.61
Rep1	Br48	93.9
Rep1	Br48dACE1#112	49.25
Rep1	Br48dACE1#112	50.33
Rep1	Br48dACE1#112	26.51
Rep1	Br48dACE1#112	50.13
Rep1	Br48dACE1#112	7.9
Rep1	Br48dACE1#112	36.32
Rep1	Br48dACE1#112	45.03
Rep1	Br48dClu#5	51.44
Rep1	Br48dClu#5	49.64
Rep1	Br48dClu#5	28.79
Rep1	Br48dClu#5	52.72
Rep1	Br48dClu#5	44.04
Rep1	Br48dClu#31	54.36
Rep1	Br48dClu#31	15.12
Rep1	Br48dClu#31	31.63
Rep1	Br48dClu#31	27.19
Rep1	Br48dClu#31	34.15
Rep1	Br48dClu#31	14.58
Rep1	Br48dClu#31	37.47
Rep1	Br48dClu#31	52.98
Rep1	Br48dClu#31compACE1#8	30.34
Rep1	Br48dClu#31compACE1#8	20.93
Rep1	Br48dClu#31compACE1#8	34.5
Rep1	Br48dClu#31compACE1#8	25.89
Rep1	Br48dClu#31compACE1#8	47.66
Rep1	Br48dClu#31compACE1#22	38.9
Rep1	Br48dClu#31compACE1#22	23.31
Rep1	Br48dClu#31compACE1#22	31.04
Rep1	Br48dClu#31compACE1#22	25.53
Rep1	Br48dClu#31comp11A#21	67.87
Rep1	Br48dClu#31comp11A#21	76.09
Rep1	Br48dClu#31comp11A#36	42.67
Rep1	Br48dClu#31comp11A#36	45.83
Rep1	Br48dClu#31comp11A#36	57.38
Rep1	Br48dClu#31comp11A#36	36.99
Rep1	Br48dClu#31comp11A#36	42.59
Rep1	Br48dClu#31comp11A#36	78.31
Rep1	Br48dClu#31comp32D#7.104	100
Rep1	Br48dClu#31comp32D#7.104	100
Rep1	Br48dClu#31comp32D#21.103	89.53
Rep1	Br48dClu#31comp32D#21.103	64.83
Rep1	Br48dClu#31comp32D#21.103	77.43
Rep1	Br48dClu#31comp32D#21.103	77.09
Rep1	Br48dClu#31comp32D#21.103	72.83
Rep2	Br48	100
Rep2	Br48	97.54
Rep2	Br48	97.22
Rep2	Br48	92.34
Rep2	Br48	100
Rep2	Br48	100
Rep2	Br48	100
Rep2	Br48	100
Rep2	Br48dACE1#112	59.95
Rep2	Br48dACE1#112	52.69
Rep2	Br48dACE1#112	55.84
Rep2	Br48dACE1#112	48.97
Rep2	Br48dACE1#112	54.17
Rep2	Br48dACE1#112	36.52
Rep2	Br48dACE1#112	34.39
Rep2	Br48dACE1#112	57.94
Rep2	Br48dClu#5	64.56
Rep2	Br48dClu#5	44.02
Rep2	Br48dClu#5	39.66
Rep2	Br48dClu#5	66.56
Rep2	Br48dClu#5	48.46
Rep2	Br48dClu#5	41.26
Rep2	Br48dClu#5	44.73
Rep2	Br48dClu#5	43.06
Rep2	Br48dClu#31comp11A#36	86.82
Rep2	Br48dClu#31comp11A#36	78.71
Rep2	Br48dClu#31comp11A#36	85.34
Rep2	Br48dClu#31comp11A#36	78.28
Rep2	Br48dClu#31comp11A#36	90.3
Rep2	Br48dClu#31comp11A#36	79.41
Rep2	Br48dClu#31comp11A#36	49.5
Rep2	Br48dClu#31comp11A#36	64.78
Rep2	Br48dClu#31compACE1#8	39.26
Rep2	Br48dClu#31compACE1#8	44.16
Rep2	Br48dClu#31compACE1#8	39.18
Rep2	Br48dClu#31compACE1#8	36.37
Rep2	Br48dClu#31compACE1#8	46.83
Rep2	Br48dClu#31compACE1#8	53.24
Rep2	Br48dClu#31compACE1#8	48.93
Rep2	Br48dClu#31compACE1#8	39.26
Rep2	Br48dClu#31compACE1#8	31.55
Rep2	Br48dClu#31compACE1#22	30.7
Rep2	Br48dClu#31compACE1#22	57.55
Rep2	Br48dClu#31compACE1#22	46.8
Rep2	Br48dClu#31compACE1#22	41.85
Rep2	Br48dClu#31compACE1#22	51.05
Rep2	Br48dClu#31compACE1#22	50.56
Rep2	Br48dClu#31compACE1#22	40.83
Rep2	Br48dClu#31compACE1#22	60.26
Rep2	Br48dClu#31comp11A#21	82.36
Rep2	Br48dClu#31comp11A#21	75.76
Rep2	Br48dClu#31comp11A#21	96.91
Rep2	Br48dClu#31comp11A#21	90.49
Rep2	Br48dClu#31comp11A#21	71.86
Rep2	Br48dClu#31comp11A#21	77.6
Rep2	Br48dClu#31comp11A#21	73.78
Rep2	Br48dClu#31comp11A#21	54.5
Rep2	Br48dClu#31	36.35
Rep2	Br48dClu#31	51.46
Rep2	Br48dClu#31	45.66
Rep2	Br48dClu#31	57.07
Rep2	Br48dClu#31	41.78
Rep2	Br48dClu#31	51.24
Rep2	Br48dClu#31	64.51
Rep2	Br48dClu#31	48.65
Rep2	Br48dClu#31	55.04
Rep2	Br48dClu#31comp32D#7.104	100
Rep2	Br48dClu#31comp32D#7.104	100
Rep2	Br48dClu#31comp32D#7.104	100
Rep2	Br48dClu#31comp32D#7.104	100
Rep2	Br48dClu#31comp32D#7.104	100
Rep2	Br48dClu#31comp32D#7.104	100
Rep2	Br48dClu#31comp32D#7.104	100
Rep2	Br48dClu#31comp32D#7.104	100
Rep2	Br48dClu#31comp32D#7.104	100
Rep2	Br48dClu#31comp32D#21.103	100
Rep2	Br48dClu#31comp32D#21.103	100
Rep2	Br48dClu#31comp32D#21.103	100
Rep2	Br48dClu#31comp32D#21.103	100
Rep2	Br48dClu#31comp32D#21.103	100
Rep2	Br48dClu#31comp32D#21.103	100
Rep2	Br48dClu#31comp32D#21.103	100
Rep2	Br48dClu#31comp32D#21.103	100
Rep3	Br48	100
Rep3	Br48	100
Rep3	Br48	100
Rep3	Br48	100
Rep3	Br48	100
Rep3	Br48	100
Rep3	Br48	100
Rep3	Br48	100
Rep3	Br48	100
Rep3	Br48dACE1#112	77.78
Rep3	Br48dACE1#112	62.04
Rep3	Br48dACE1#112	50.9
Rep3	Br48dACE1#112	53.24
Rep3	Br48dACE1#112	41.04
Rep3	Br48dACE1#112	54.85
Rep3	Br48dACE1#112	69.43
Rep3	Br48dACE1#112	44.6
Rep3	Br48dACE1#112	54.44
Rep3	Br48dClu#5	45.25
Rep3	Br48dClu#5	51.4
Rep3	Br48dClu#5	59.5
Rep3	Br48dClu#5	50.26
Rep3	Br48dClu#5	55.85
Rep3	Br48dClu#5	34.88
Rep3	Br48dClu#5	44.98
Rep3	Br48dClu#5	27.13
Rep3	Br48dClu#5	15
Rep3	Br48dClu#31	54.38
Rep3	Br48dClu#31	60.48
Rep3	Br48dClu#31	50.35
Rep3	Br48dClu#31	56.86
Rep3	Br48dClu#31	61.63
Rep3	Br48dClu#31	61.22
Rep3	Br48dClu#31	52.71
Rep3	Br48dClu#31	73.68
Rep3	Br48dClu#31	59.59
Rep3	Br48dClu#31compACE1#8	79.3
Rep3	Br48dClu#31compACE1#8	29.48
Rep3	Br48dClu#31compACE1#8	55.68
Rep3	Br48dClu#31compACE1#8	43.86
Rep3	Br48dClu#31compACE1#8	52.8
Rep3	Br48dClu#31compACE1#8	28.82
Rep3	Br48dClu#31compACE1#8	40.14
Rep3	Br48dClu#31compACE1#8	29.99
Rep3	Br48dClu#31compACE1#8	21.23
Rep3	Br48dClu#31compACE1#22	55.94
Rep3	Br48dClu#31compACE1#22	39.87
Rep3	Br48dClu#31compACE1#22	30.51
Rep3	Br48dClu#31compACE1#22	19.4
Rep3	Br48dClu#31compACE1#22	44.07
Rep3	Br48dClu#31compACE1#22	45.81
Rep3	Br48dClu#31compACE1#22	33.49
Rep3	Br48dClu#31compACE1#22	15.09
Rep3	Br48dClu#31compACE1#22	45.02
Rep3	Br48dClu#31comp11A#21	45.25
Rep3	Br48dClu#31comp11A#21	50.39
Rep3	Br48dClu#31comp11A#21	40.83
Rep3	Br48dClu#31comp11A#21	39.58
Rep3	Br48dClu#31comp11A#21	80.13
Rep3	Br48dClu#31comp11A#21	53.21
Rep3	Br48dClu#31comp11A#21	35.14
Rep3	Br48dClu#31comp11A#21	69.03
Rep3	Br48dClu#31comp11A#21	44.53
Rep3	Br48dClu#31comp11A#36	68.64
Rep3	Br48dClu#31comp11A#36	11.34
Rep3	Br48dClu#31comp11A#36	54.15
Rep3	Br48dClu#31comp11A#36	45.37
Rep3	Br48dClu#31comp11A#36	68.79
Rep3	Br48dClu#31comp11A#36	82.32
Rep3	Br48dClu#31comp11A#36	57.56
Rep3	Br48dClu#31comp11A#36	53.5
Rep3	Br48dClu#31comp11A#36	82.44
Rep3	Br48dClu#31comp32D#7.104	100
Rep3	Br48dClu#31comp32D#7.104	100
Rep3	Br48dClu#31comp32D#7.104	100
Rep3	Br48dClu#31comp32D#7.104	100
Rep3	Br48dClu#31comp32D#7.104	100
Rep3	Br48dClu#31comp32D#7.104	100
Rep3	Br48dClu#31comp32D#7.104	100
Rep3	Br48dClu#31comp32D#7.104	100
Rep3	Br48dClu#31comp32D#7.104	100
Rep3	Br48dClu#31comp32D#21.103	100
Rep3	Br48dClu#31comp32D#21.103	100
Rep3	Br48dClu#31comp32D#21.103	100
Rep3	Br48dClu#31comp32D#21.103	100
Rep3	Br48dClu#31comp32D#21.103	100
Rep3	Br48dClu#31comp32D#21.103	100
Rep3	Br48dClu#31comp32D#21.103	100
Rep3	Br48dClu#31comp32D#21.103	100
Rep3	Br48dClu#31comp32D#21.103	100

## Sheet: Supplementary Fig. 7a Left
Experiment	Strain_Name	Lesion_perc
Rep1	Ken	52.03
Rep1	Ken	28.24
Rep1	Ken	24.41
Rep1	Ken	21.76
Rep1	Ken	29.3
Rep1	Ken	50.35
Rep1	Ken	40.45
Rep1	KendACE1#1	13.41
Rep1	KendACE1#1	39.96
Rep1	KendACE1#1	32.49
Rep1	KendACE1#1	35.32
Rep1	KendACE1#1	36.08
Rep1	KendACE1#1	39.52
Rep1	KendACE1#1	31.53
Rep1	KendACE1#1	36.3
Rep1	KendACE1#1	47.01
Rep1	KendACE1#11	45.24
Rep1	KendACE1#11	18.91
Rep1	KendACE1#11	44.04
Rep1	KendACE1#11	49.25
Rep1	KendACE1#11	32.48
Rep1	KendACE1#11	15.44
Rep1	KendACE1#11	44.98
Rep1	KendACE1#11	35.58
Rep1	KendACE1#11	49.53
Rep2	Ken	34.58
Rep2	Ken	25.94
Rep2	Ken	31.93
Rep2	Ken	23.16
Rep2	Ken	12.64
Rep2	Ken	21.02
Rep2	Ken	39.9
Rep2	Ken	25.91
Rep2	Ken	21.99
Rep2	KendACE1#1	12.88
Rep2	KendACE1#1	25.08
Rep2	KendACE1#1	15.57
Rep2	KendACE1#1	13.28
Rep2	KendACE1#1	7.99
Rep2	KendACE1#1	14.03
Rep2	KendACE1#1	13.41
Rep2	KendACE1#1	16
Rep2	KendACE1#11	21.64
Rep2	KendACE1#11	20.54
Rep2	KendACE1#11	12.4
Rep2	KendACE1#11	14.29
Rep2	KendACE1#11	6.36
Rep2	KendACE1#11	12.03
Rep3	Ken	28.72
Rep3	Ken	31.89
Rep3	Ken	62.53
Rep3	Ken	30.18
Rep3	Ken	58.7
Rep3	KendACE1#1	35.14
Rep3	KendACE1#1	48.1
Rep3	KendACE1#1	33.64
Rep3	KendACE1#1	47.02
Rep3	KendACE1#1	48.18
Rep3	KendACE1#11	63.1
Rep3	KendACE1#11	50.49
Rep3	KendACE1#11	47.82
Rep3	KendACE1#11	38.62

[truncated: 9 more sheets: Supplementary Fig. 7a Right, Supplementary Fig. 7b Left, Supplementary Fig. 7b Right, Supplementary Fig. 7c Left, Supplementary Fig. 7c Right, Supplementary Fig. 7d Left, Supplementary Fig. 7d Right, Supplementary Fig. 9a, Supplementary Fig. 9b]
